# Supplementary material for: “Learn and Move” Program for the Management of Chronic Musculoskeletal Pain in Primary Care: A Pilot Study
Source: Healthcare (Basel). 2026 Feb 11;14(4):456. doi: 10.3390/healthcare14040456 (PMC12941048; doi:10.3390/healthcare14040456)
Supplement: Supplementary file 1 [file healthcare-14-00456-s001.zip]

Archive with 3 entries (2 files):
- Supplementary material S1.png
- __MACOSX/
- __MACOSX/._Supplementary material 1.png
